# Supplementary material for: Fungal diversities and community assembly processes show different biogeographical patterns in forest and grassland soil ecosystems
Source: Front Microbiol. 2023 Feb 1;14:1036905. doi: 10.3389/fmicb.2023.1036905 (PMC9928764; doi:10.3389/fmicb.2023.1036905)
Supplement: Supplementary file 1 [file Table_1.XLSX]

## Sheet: ACE
	Difference	pvalue	sig.	LCL	UCL
B - F	-2.1	0.8204		-20.4233	16.2233
B - G	19.5	0.0373	*	1.17669	37.8233
B - K	-37	0	***	-52.6178	-21.3822
B - M	-10.7857	0.2867		-30.7781	9.20666
B - SH	-3.1087	0.6979		-18.9644	12.747
B - Y	-45.2143	0	***	-62.3347	-28.0938
F - G	21.6	0.0148	*	4.32461	38.8754
F - K	-34.9	0	***	-49.274	-20.526
F - M	-8.68571	0.3672		-27.7223	10.3508
F - SH	-1.0087	0.8914		-15.6408	13.6234
F - Y	-43.1143	0	***	-59.1082	-27.1204
G - K	-56.5	0	***	-70.874	-42.126
G - M	-30.2857	0.0021	**	-49.3223	-11.2492
G - SH	-22.6087	0.0028	**	-37.2408	-7.97662
G - Y	-64.7143	0	***	-80.7082	-48.7204
K - M	26.2143	0.0021	**	9.76549	42.6631
K - SH	33.8913	0	***	22.8337	44.9489
K - Y	-8.21429	0.2058		-21.0197	4.59108
M - SH	7.67702	0.3629		-8.99778	24.3518
M - Y	-34.4286	0.0002	***	-52.3103	-16.5468
SH - Y	-42.1056	0	***	-55.2	-29.0112

## Sheet: Chao1
	Difference	pvalue	sig.	LCL	UCL
B - F	0.8	0.933		-18.0394	19.6394
B - G	20	0.0377	*	1.16058	38.8394
B - K	-33.8846	0.0001	***	-49.9423	-17.8269
B - M	-7.71429	0.4579		-28.2698	12.8412
B - SH	0.130435	0.9874		-16.1718	16.4327
B - Y	-42.7857	0	***	-60.3884	-25.183
F - G	19.2	0.0344	*	1.43803	36.962
F - K	-34.6846	0	***	-49.4635	-19.9058
F - M	-8.51429	0.3898		-28.087	11.0585
F - SH	-0.669565	0.9297		-15.7138	14.3746
F - Y	-43.5857	0	***	-60.0301	-27.1413
G - K	-53.8846	0	***	-68.6635	-39.1058
G - M	-27.7143	0.006	**	-47.287	-8.14154
G - SH	-19.8696	0.0102	*	-34.9138	-4.82536
G - Y	-62.7857	0	***	-79.2301	-46.3413
K - M	26.1703	0.0028	**	9.25823	43.0824
K - SH	34.0151	0	***	22.646	45.3841
K - Y	-8.9011	0.1826		-22.0671	4.26495
M - SH	7.84472	0.3658		-9.29974	24.9892
M - Y	-35.0714	0.0003	***	-53.4568	-16.686
SH - Y	-42.9161	0	***	-56.3794	-29.4529

## Sheet: Good Coverage
	Difference	pvalue	sig.	LCL	UCL
B - F	4.4	0.6641		-15.6617	24.4617
B - G	-12.9	0.2048		-32.9617	7.1617
B - K	35.0192	0.0001	***	17.9197	52.1188
B - M	-0.857143	0.9382		-22.7463	21.032
B - SH	6.6087	0.4515		-10.7513	23.9686
B - Y	42.6071	0	***	23.8624	61.3519
F - G	-17.3	0.0725	.	-36.2144	1.61435
F - K	30.6192	0.0002	***	14.8815	46.3569
F - M	-5.25714	0.6176		-26.0997	15.5855
F - SH	2.2087	0.7848		-13.8116	18.229
F - Y	38.2071	0	***	20.6959	55.7184
G - K	47.9192	0	***	32.1815	63.6569
G - M	12.0429	0.2541		-8.79974	32.8855
G - SH	19.5087	0.0176	*	3.48844	35.529
G - Y	55.5071	0	***	37.9959	73.0184
K - M	-35.8764	0.0002	***	-53.8857	-17.867
K - SH	-28.4105	0	***	-40.5172	-16.3039
K - Y	7.58791	0.2852		-6.43234	21.6082
M - SH	7.46584	0.4187		-10.7909	25.7226
M - Y	43.4643	0	***	23.8861	63.0425
SH - Y	35.9984	0	***	21.6617	50.3352

## Sheet: Observed Species
	Difference	pvalue	sig.	LCL	UCL
B - F	-1.8125	0.8409		-19.6928	16.0678
B - G	22.9375	0.0125	*	5.05718	40.8178
B - K	-35.3702	0	***	-50.6104	-20.13
B - M	-13.8482	0.1619		-33.3572	5.66081
B - SH	-0.171196	0.9825		-15.6435	15.3011
B - Y	-44.1339	0	***	-60.8405	-27.4274
F - G	24.75	0.0045	**	7.89227	41.6077
F - K	-33.5577	0	***	-47.5842	-19.5312
F - M	-12.0357	0.2014		-30.612	6.54059
F - SH	1.6413	0.8199		-12.637	15.9196
F - Y	-42.3214	0	***	-57.9287	-26.7142
G - K	-58.3077	0	***	-72.3342	-44.2812
G - M	-36.7857	0.0002	***	-55.362	-18.2094
G - SH	-23.1087	0.0018	**	-37.387	-8.83038
G - Y	-67.0714	0	***	-82.6787	-51.4642
K - M	21.522	0.0091	**	5.47086	37.5731
K - SH	35.199	0	***	24.4087	45.9892
K - Y	-8.76374	0.167		-21.2595	3.73204
M - SH	13.677	0.0984	.	-2.59463	29.9487
M - Y	-30.2857	0.0009	***	-47.7351	-12.8363
SH - Y	-43.9627	0	***	-56.7406	-31.1849

## Sheet: PD
	Difference	pvalue	sig.	LCL	UCL
B - F	-6.725	0.4336		-23.71	10.26
B - G	11.775	0.1719		-5.20997	28.76
B - K	-48.1635	0	***	-62.6406	-33.6864
B - M	-36.7679	0.0002	***	-55.3	-18.2357
B - SH	-19.2772	0.0107	*	-33.9747	-4.57961
B - Y	-53.9821	0	***	-69.8521	-38.1122
F - G	18.5	0.024	*	2.48642	34.5136
F - K	-41.4385	0	***	-54.7626	-28.1144
F - M	-30.0429	0.0011	**	-47.689	-12.3967
F - SH	-12.5522	0.0693	.	-26.1155	1.01116
F - Y	-47.2571	0	***	-62.0828	-32.4314
G - K	-59.9385	0	***	-73.2626	-46.6144
G - M	-48.5429	0	***	-66.189	-30.8967
G - SH	-31.0522	0	***	-44.6155	-17.4888
G - Y	-65.7571	0	***	-80.5828	-50.9314
K - M	11.3956	0.1411		-3.85176	26.643
K - SH	28.8863	0	***	18.6364	39.1362
K - Y	-5.81868	0.3328		-17.6887	6.05137
M - SH	17.4907	0.027	*	2.03383	32.9475
M - Y	-17.2143	0.042	*	-33.7899	-0.638654
SH - Y	-34.705	0	***	-46.8429	-22.567

## Sheet: Shannon
	Difference	pvalue	sig.	LCL	UCL
B - F	20.175	0.1172		-5.16151	45.5115
B - G	18.025	0.161		-7.31151	43.3615
B - K	-5.72115	0.6		-27.3167	15.8744
B - M	1.91071	0.8911		-25.7337	29.5551
B - SH	17.3207	0.1201		-4.60374	39.245
B - Y	-6.69643	0.5756		-30.3697	16.9768
F - G	-2.15	0.8585		-26.0375	21.7375
F - K	-25.8962	0.0112	*	-45.7717	-6.02056
F - M	-18.2643	0.1715		-44.587	8.05845
F - SH	-2.85435	0.7799		-23.0868	17.3781
F - Y	-26.8714	0.0178	*	-48.9869	-4.75591
G - K	-23.7462	0.0197	*	-43.6217	-3.87056
G - M	-16.1143	0.2271		-42.437	10.2084
G - SH	-0.704348	0.945		-20.9368	19.5281
G - Y	-24.7214	0.0289	*	-46.8369	-2.60591
K - M	7.63187	0.5068		-15.1127	30.3764
K - SH	23.0418	0.0036	**	7.75196	38.3316
K - Y	-0.975275	0.9131		-18.6819	16.7313
M - SH	15.4099	0.1876		-7.64709	38.467
M - Y	-8.60714	0.491		-33.333	16.1188
SH - Y	-24.0171	0.0099	**	-42.1233	-5.91083

## Sheet: Simpson
	Difference	pvalue	sig.	LCL	UCL
B - F	20.7	0.1261		-5.9325	47.3325
B - G	10.4	0.4399		-16.2325	37.0325
B - K	-2.42308	0.8326		-25.1232	20.2771
B - M	8.96429	0.5415		-20.0942	38.0227
B - SH	12.8152	0.2723		-10.2306	35.8611
B - Y	4	0.7502		-20.8842	28.8842
F - G	-10.3	0.4173		-35.4094	14.8094
F - K	-23.1231	0.0305	*	-44.0153	-2.23082
F - M	-11.7357	0.4017		-39.4049	15.9335
F - SH	-7.88478	0.4634		-29.1522	13.3826
F - Y	-16.7	0.157		-39.9468	6.54675
G - K	-12.8231	0.2259		-33.7153	8.06918
G - M	-1.43571	0.9181		-29.1049	26.2335
G - SH	2.41522	0.822		-18.8522	23.6826
G - Y	-6.4	0.5858		-29.6468	16.8468
K - M	11.3874	0.3466		-12.5206	35.2953
K - SH	15.2383	0.0628	.	-0.83364	31.3102
K - Y	6.42308	0.4948		-12.1892	25.0354
M - SH	3.85093	0.753		-20.3855	28.0873
M - Y	-4.96429	0.7053		-30.9549	21.0264
SH - Y	-8.81522	0.36		-27.8476	10.2172
